# Supplementary material for: The Ultimate Micro-Exon: A Single Nucleotide Exon Is Required to Assemble Cytochrome P450 CYP621A Orthologs from Fusarium Species
Source: Int J Mol Sci. 2026 Feb 19;27(4):1979. doi: 10.3390/ijms27041979 (PMC12940212; doi:10.3390/ijms27041979)
Supplement: Supplementary file 1 [file ijms-27-01979-s001.zip]

Archive with 4 entries (4 files):
- Figure S1.pdf
- Figure S2.pdf
- Figure S3.pdf
- Tables S1 & S2.xlsx
