# Supplementary material for: The Ultimate Micro-Exon: A Single Nucleotide Exon Is Required to Assemble Cytochrome P450 CYP621A Orthologs from Fusarium Species
Source: Int J Mol Sci. 2026 Feb 19;27(4):1979. doi: 10.3390/ijms27041979 (PMC12940212; doi:10.3390/ijms27041979)
Supplement: Supplementary file 1 [file ijms-27-01979-s001.zip › Tables S1 & S2.xlsx]

## Sheet: Table S1
Table S1: Information on species, strain, accession number of genomes, and P450 genes/proteins used in the study.
CYP name	species	strain	accessions for old gene models	gene ID	genomic sequence	other info	translation revised	revision source	intron sequences spanning the PKG motif	corrected protein sequence
CYP621A1	Fusarium graminearum	Fusarium vanettenii 77-13-4 v2.0	AACM01000205			FGcontig1.205_scaffold3, locus_tag="FG05113.1", error at PKG and three other sites	yes	JADPPI010000020.1	GTAAGGCCGACGGAATTCACACAATGCCTGTTGTGTAAGTACATACAGTTAGCTAACAGCCTGCCGCAGGGTGCGACCACTTTCTTTGATATTATTAATCTTATGACAACGAAGTGGGGAGAGTGCTGACAGACTATAG	MIELYSFAHMLGPALVFTSLLIFWAHTHFQPTLPLPPGPPSEFLLGHTRVIPKENAAEVYSRWAKEYNSDIIHVRSLGQSTIVLHSAEVAKDILEKKGANFCDRPRFTLLEVMGWGKTLTFLPFGKSWQMHRKFLQTSFSNTNVRQWYNLQMTETHRTVKGIMARPDTWETSLRRFAVAIVLQVSYGMEVPSDDDPYIRIANDAMYATGNGGVPANSLVDLVPFVRFLPDWLINDWSLRFARQWRWAITKLHDVPFAAAQAERCNNKYPANTSLAHQLLQSYEHNELQGNKQDWSLDDIKGAAGAVFIAGADTTWATCVIFVLNMVLHPEIQKKAQDELDAVLRPGKLPEFSDRPSLPYVEHIVQEIYRWSPLAPLGIPHKSLHDDVYHGMFIPKGTVV…
	anamorph Gibberella_zeae	PH-1 or NRRL_31084	KAI6757720.1		JABCRB010000003.1	Locus tag FG05113.1, error at PKG and three other sites
			CAG1967707.1		CAJPII010000035.1	error at PKG and three other sites
CYP621A2	Nectria_haematococca	SB1, nat-host: sugar beet)	XM_065621785.1	70305671	NW_027072154.1	BioProject: PRJNA1120895, BioSample: SAMN26926572, gene model is wrong at PKG motif and 4 other sites	yes	NW_027072154.1	GTACGGAACATTTGCAATGGGAGCTTAAGCAACTCGGCTGACCTTGTCTGCAGGGTAGGAGTCCCGGCACTGCATCGTTTACGGGGGACGTGGGAGAGTCTGATAAGCTCCAG	MEFTTAKALIELAIVLAVMWFALVHRRTQPTLPLPPGPPAEFLLGHTRLIPKENTAATYARWAREYDSDIIHVKSLGRSIVVLNSVEAARDVLEKKGANFCDRPRFTLLEVMGWGKTLTFLPYGRRWQMHRRLLQTSFSNTNVRRWHKLQITEARRTVRNMMGKPSSWETSLRRLAVAIVLQVSYGTEVPKDDDPYIQIANDAMYATGNGGAPANSIVDLVPLARHLPDWIVRDWSLRFARQWRWAIQKLHDVPFAAAQSEHELTLDKDDRDDNKSLAHELLRQYRRNEENGQEQEWSLDDIKGAAGAVFIAGADTTWATCVIFILNMVLHPEIQEKARSQLDSVIGPDRLPNFSDRASLPYIEHIVQEIYRWSPLAPLGIPHKSLQDDVYQGMFIPKG…
CYP621A3	Fusarium oxysporum	f. sp. Lycopersici	XM_018387567.1	28950206	NC_030987.1	BioProject: PRJNA342688, BioSample: SAMN02953675, gene model is wrong at PKG motife and one other site	yes	NC_030987.1	GTATATCTGAGGCAAAAGTCTCGCTGCTGCTTGTGCTAGTTGACTGACGATTTACAGGGTAAGACACTCTCTTACGATGCTGCTATCATAATGAGGTTACAAGGTGGGGAGGGTATCTGATAAGTACCAG	MIEHYPSQALFGLTLAIATILLLAWARWRSRPTLPLPPGPPSEFLLGHSRVIPKENAAAVYAKWSKEYNSDIIHVRSLSRSTVVLNSADVARDILDKKGANFCDRPRFTLLKIMGWGKTLTFLPFGERWQMHRKLLQTSFSNTNVRQWHSLQITEARRTIRDILKKPKTWETSLRRLAVAIVLQVNYGTQVLEDDDPYIQIANDAMYATGNGGVPANSIVDLVPFVRYLPDCIVRDWSLRFARQWRWAIKKLHDVPLAAAQAEYHRDDHYRNTSLTHLLLREYKDKEFRGQEQQWSLDDIKGAAGAVFIAGADTTWATCVIFVLNMVLHPEIQEKAQQELDAVIGTDRLPDFSDRPALVYIEHIVQEIYRWSPLAPLGIPHKSLHDDIYKGMLIPKGTV…
CYP621A3	Gibberella_moniliformis		XM_018905004.1	30072684	NC_031676.1	BioProject: PRJNA245136, BioSample: SAMN02953630, gene model ends 14 aa after PKG, one other site has an error	yes	NC_031676.1	GTACATCCAAGGCGAAAGTCTCTTTGCTGCTTGTGCAAGCTAACTAATGATTTACAGGGTAAGACACTCTCTTACGATGCTGTCATCATAGTGATGTTACAAGGTGGGGAGGGTAACTGATAAGTGCCAG	MIEHYLSQALIGLTLAIATVLLFALAHWRSRPTLPLPPGPPSEFLLGHSRVIPKENAAAVYAKWSKEYDSDIIHVRSLGRSTVVLNSADVARDILDKKGANFCDRPRFTLLEVMGWGKTLTFLPFGQRWQMHRKFLQTSFSNTNVRRWHTLQITEARRTIQNILKKPETWETSLRRLAVAIVLQVSYGTQVLEDDDPYIQIANDAMYATGNGGVPANSIVDLVPFVRYLPDCIVRDWSLRFARQWRWAIKKLHDVPFAAAQAENHRYDYYTNTSLAHHLLREYKDKESRGQEQQWSLDDIKGAAGAVFIAGTDTTWATCVIFILNMVLHPEIQEKAQQELDAVIGSDRLPDFSDRPALVYIEHIVQEIYRWSPLAPLGIPHKSLHDDIYKGMLIPKGTV…
	anamorph Fusarium verticillioides	7600	XM_018905004.1	30072684	NC_031676.1	BioProject: PRJNA245136, BioSample: SAMN02953630, gene model ends 14 aa after PKG, one other site has an error	yes	NC_031676.1	GTACATCCAAGGCGAAAGTCTCTTTGCTGCTTGTGCAAGCTAACTAATGATTTACAGGGTAAGACACTCTCTTACGATGCTGTCATCATAGTGATGTTACAAGGTGGGGAGGGTAACTGATAAGTGCCAG	MIEHYLSQALIGLTLAIATVLLFALAHWRSRPTLPLPPGPPSEFLLGHSRVIPKENAAAVYAKWSKEYNSDIIHVRSLGRSTVVLNSADVARDILDKKGANFCDRPRFTLLEVMGWGKTLTFLPFGQRWQMHRKFLQTSFSNTNVRRWHTLQITEARRTIQNILKKPETWETSLRRLAVAIVLQVSYGTQVLEDDDPYIQIANDAMYATGNGGVPANSIVDLVPFVRYLPDCIVRDWSLRFARQWRWAIKKLHDVPFAAAQAENHRYDYYTNTSLAHHLLREYKDKESRGQEQQWSLDDIKGAAGAVFIAGTDTTWATCVIFILNMVLHPEIQEKAQQELDAVIGSDRLPDFSDRPALVYIEHIVQEIYRWSPLAPLGIPHKSLHDDIYKGMLIPKGTV…
CYP621A1	Fusarium poae	DAOMC 252244	XM_044853026.1	68343588	NC_058401.1	From putative FHB-infected oat kernels, BioProject: PRJNA774197, BioSample: SAMN13054494, non-canonical boundary, gene model is wrong at the PKG motif and at the C-helix that is missing	yes	NC_058401.1	GTACAGTGATAAAATACACACAATGTTCATGTTGTGTACATACAGTCAGCTGACAGCCGATAGGGTGCGATCACTTTCTTTGATATTATCGACATTATGACGACGAAGTGTGAATGCTGACAAACTATAG	MIEHYSFAHILGPALFLVGLLSFWAHKHFQPTLPLPPGPPSEFLLGHTRVIPKENAAKVYSRWSKEYNSDIIHVRSLGRSTIVLHSAEVAKDILEKKGANFCDRPRFTLLEVMGWGKTLTFMPFGKSWQMHRKLLQTYFRNTNIRQHHDLQRNEAHRTVKAIMARPGTWQTSLRRFAVAIVLQVSYGTEVPSDDDPYIRIANDAMHATGNGGVPANSVVDLVPFVRYLPDWLVNDWSLQFARQWRWAITKLHDVPFTAAQAKRGKNQEWSLDDIKGAAGAVFIAGADTTWATCVIFVLNMVLHPEIQKKAQDELDAVIGPGKLPEFSDRPSLPYIEHIVQEIYRWSPLAPLGIPHKSLHDDVYQGMLIPKGTVVYANSYAIAHDERVYKAPHDFNPDRY…
					WOUF01000003.1
CYP621A1	Fusarium poae	NRRL 26941			JABFFD010000002.1				GTACAGTGATAAAATACACACAATGTTCATGTTGTGTACATACAGTCAGCTGACAGCCGATAGGGTGCGATCACTTTCTTTGATATTATCGACATTATGACGACGAAGTGTGAATGCTGACAAACTATAG
CYP621A1	Fusarium poae	Fp133			JBJHSE010000003.1				GTACAGTGATAAAATACACACAATGTTCATGTTGTGTACATACAGTCAGCTGACAGCCGATAGGGTGCGATCACTTTCTTTGATATTATCGACATTATGACGACGAAGTGTGAATGCTGACAAACTATAG
CYP621A1	Fusarium poae	2516			LYXU01000003.1				GTGATAAAATACACACAATGTTCATGTTGTGTACATACAGTCAGCTGACAGCCGATAGGGTGCGATCACTTTCTTTGATATTATCGACATTATGACGACGAAGTGTGAATGCTGACAAACTATAG
CYP621A1	Fusarium redolens		XM_046201189.1	70231143	NW_025763672.1	BioProject: PRJNA801210, BioSample: SAMN05878234, gene model is wrong at the PKG motif and two other sites	yes	NW_025763672.1	GTATATCTGAGGCAAAAATCTCGTTGCTGCTTGTGCAAATTGACTGATGGTTTACAGGGTAAGAAACTCTCTTACGATGCTGCCATCATGATGCTGTTACAAGGTGGGGAGGGTGTCTGATAAGTACCAG	MIEHYPSQALFGLTLAIATILLLAWAHWRSRPTLPLPPGPPSEFLLGHSRVIPRENAAAVYAKWSKEYNSDIIHVRSLGRSTVVLNIVEVARDILEKKGANFCDRPRFTLLEVMGWGKTLTFLPFGKRWQMHRKLLQTSFSNTNVRQWHSLQTKEARRTIRNILKKPETWETSLRRLAVAIVLQVSYGTQVLKDDDPYIQIANDAMYATGNGGVPANSIVDLVPFVRYLPDCIVRDLSLRFARQWRWAIKKIHNVPFAAAQAEYHRGDGHGNTSLAHQLLREYKEKEFHGQEQQWSLDDIKGAAGAVFIAGADTTWATCVIFILNMVLHPEIQEKAHKELDTVIGSDRLPGFSDRPALVYIEHIVHGIYRWSPLAPLGIPHKSLHDDIYKGMLIPKGTV…
CYP621A1	Fusarium venenatum	MPI-CAGE-CH-0201	XM_065609886.1	37260819	NW_027072132.1	BioProject: PRJNA1120880 BioSample: SAMN10362839, gene model is wrong at the PKG motif and two other sites	yes	NW_025763672.1	GTATAGTGGCAAAATACACACAATGTTCATGTTGTATACACACAGTCAGCTAACAGCCCATAGGGTGCGATCATTTTCTTTGATATTATCGGCATCATGACGACGAAGTGGAAATGCTGACAGGCTATAG	MIEHYSFAHMLGPALFLTGLLIFWAHKHFQPTLPLPPGPPSEFLLGHTRVIPKENAAKVYSRWSKEYNSDIIHVRSLGRSTIVLHSAEVAKDILEKKGANFCDRPRFTLLEVMGWGKTLTFLPFGKSWQMHRKLLQTTFSNTNSRQFYNLQRDEAHRTVKAIMTRPGTWETSLRRFAVAIVLQVSYGTEVSSDDDPYIRIANDAMYATGNGGVPANSVVDLVPFIRYLPDWLVNDWSLRFARQWRWAITKLHEVPFAAAQAERLCNDEFSANTSLAHQLLRSYEYNQSQGKNQKWSLDDIKGAAGAVFIAGADTTWATCVIFVLNMVLHPEIQKKAQDELDAVIGPGKLPEFSDRSYLPYIEHIVQEIYRWSPLAPLGIPHKSLHDDVYQGMFIPKGTV…
CYP621A1	Fusarium_odoratissimum	NRRL_54006	XM_031207955.1	42033251	NW_022158698.1	BioProject: PRJNA309638, BioSample: SAMN02981379, gene model is wrong at the PKG motif	yes	NW_022158698.1	GTATATCTGAGGCAAAAGTCTCGTTGCTGCTTGTGCAAATTGACTGACGATTTACAGGGTAAGACACTCTCTTACGATGCTGCTATCATAATGAGGTTACAAGGTGGGGAGGGTATCTGATAAGTACCAG	MIEHYPSQALSGLMLAIATILLLAWARWRSRPTLPLPPGPPSEFLLGHSRVIPKENAAAVYAKWSKEYNSDIIHVRSLGRSTVVLNSADVARDILDKKGANFCDRPRFTLLEVMGWGKTLTFLPFGERWQMHRKLLQTSFSNTNVRQWHSLQITEARRTIRNILKKPKTWETSLRRLAVAIVLQVSYGTQVLEDDDPYIQIANDAMYATSNGGVPANSIVDLVPFARYLPDCIVRDWSLRFARQWRWAIKKLHDVPFAAAQAEYHRDDHHRNTSLAHHLLREYKDKEFRGQEQQWSLDDIKGAAGAVFIAGADTTWATCVIFILNMVLHPEIQEKAQQELDAVIGTDRLPDFSDRPALVYIEHIVQEIYRWSPLAPLGIPHKSLHDDIYKGMLIPKGTV…
CYP621A1	Fusarium flagelliforme		XM_046133393.1	70162482	NW_025763505.1	BioProject: PRJNA801208, BioSample: SAMN06296991, gene model transcript is correct at PKG motif but wrong at one other site. The gene model B0J16DRAFT_413818 does not include the 1 nucleotide exon, so there is a discrepancy between the transcript XM_046133393.1 and the gene model			GTATTTGTGGCAAATTTCACCTTCTTTTCATAAGATGTAGCCGGCTAATATCCAGTAGGGTGAGATCAAATTTCTTTGATACTATCAAGATCGTCGTCCATGTTTATGAAGTGGAGAAAGTACTGACAAAGCTCAG	MIEQFSSAYMPGLALSVVALLLFWAYHPQPTLPLPPGPPSEFLLGHTRVIPQENAAKVYSRWSREYNSDIIHVRSLGRSTIVLHSAEVAKDILEKKGANFCDRPRFTLLEVMGWGKTLTFLPFGKCWQMHRKFLQTSFSNTNVRQWHELQRNEAHHTVKNIIETPDTWEKSLRRFAVAIVLQVSYGTKVTSDDDPYIRIANDAMYATGNGGVPANSVVDLVPFVRYLPDWLICDWSLRFARQWQWAITKLHDVPFAAAQTEHLTYLLSRNGHSSTNTSLAHQLLQLYDYNELQGQKQEWALDDIKGAAGAVFIAGTDTTWATCVIFILNMVLHPEIQKKAQAELDTVIGPGKLPRFSNRPRLPYIEHIVQETYRWSPLAPLGIPHKSLHDDMYQGMFIP…
CYP621A1	Fusarium tjaetaba		XM_037354109.1	59306379	NW_023501346.1	BioProject: PRJNA670753, BioSample: SAMN13683597, gene model ends at the pKG motif, two other sites are wrong	yes	NW_023501346.1	GTACATCCATGGCAAACGTCTCTTTACTTCTTGTGCAAGTTGACTGATGATTTACAGGGTAAGATACTCTCTTACGATACTGTCATCATAGTGATGTTACAAGGTGGGGAGGGTATCTGATAAGTACCAG	MIEHYQSQAFTGLTLAVATGLLLAWAHWRSRPTLPLPPGPPSEFLLGHSRVIPKENAAAVYAKWSKEYNSDIIHVRSLGRSTVVLNSADVARDILDKKGANFCDRPRFTLLEVMGWGKTLTFLPFGESWQMHRKFLQTSFSNTNVRQWHTLQITEARRTIQNILKRPETWETSLRRLAVAIVLQVSYGTQVLEDDDPYIQIANDAMYATGNGGVPANSIVDLVPFVRYLPDCIVRDWSLRFARQWRWAIKKLHDVPFAAAQAENHRYDHYTDTSLAHHLLREYKDKESRGQEQQWSLDDIKGAAGAVFIAGADTTWATCVIFILNMVLHPEIQEKAQQELDAVVGSDRLPDFSDRPALAYIEHIVQEIYRWSPLAPLGIPHKSLHDDIYKGMLIPKGTV…
CYP621A1	Fusarium pseudograminearum	CS3096	XM_009259625.1	20365125	NC_031953.1	BioProject: PRJNA242845, BioSample: SAMN02981337, revised non-canonical boundary at AER/LCT, gene model is wrong at the PKG motif and the non-canonical boundary at AER/LCT	yes	jgi genome Fusarium pseudograminearum CS3096 Fusps1	GTAAGTCTGACGGAATTCACACAATGCCTGTTATGTAAGTACATACAGTTAGCTAACAACCCGCCGCAGGGTGCGACCACTTTCTTTGATATTATTGATCCTATGACAGCGAAGTGGGGAGAGTGCTGACAGACTATAG	MIELYSFAHMFGPVLVLTSLLIFWAHRHFQPTLPLPPGPPSEFLLGHTRVIPKENAAKVYSRWAKEYNSDIIHVRSLGQSTIVLHSAEVAKDILEKKGANFCDRPRFTLLEVMGWGKTLTFLPFGKSWQMHRKLLQTSFSNTNVRQWHNLQRTETHRTVKDIMARPGTWETSLRRFAVAIVLQVSYGMEVPSDDDPYIRIANDAMYATGNGGVPANSLVDLVPFVRYLPDWLINDWSLRFARQWRWAITKLHDVPFAAAQAELCTDKSSANTSLAYQLLQSYEHNELQGNKQDWSLDDIKGAAGAVFIAGADTTWATCVIFVLNMVLHPEIQKKAQDELDAVLRPGKLPEFSDRPSLPYVEHIVQEIYRWSPLAPLGIPHKSLHDDVYHGMFIPKGTVV…
CYP621A1	Fusarium mangiferae		XM_041819941.1	65081657	NW_024573930.1	BioProject: PRJNA732906, BioSample: SAMEA3862491, gene model is wrong at PKG motif	yes	NW_024573930.1	GTATATCTGAGGCAAATTCTTGTTTCTGCTTGTCTAATTCAACTGATGATTTACAGGGTAAGACACTCTCTTACGATGCTGTCATCATAGTGATGCTACAAGGTGGGGAGGGTATCTGATAAGTACCAG	MIENYPSQALSGLTLAIATILLLAWAHWRSQHTLPLPPGPPSEFLLGHSRVIPKENAAAVYAKWSKEYNSDIIHVRSLGRSTVVLNSADVARDILDKKGANFCDRPRFTLLEVMGWGKTLTFLPFGERWQMHRKLLQTSFSNTNVRQWHSLQITEARRTIRNILKKPETWETSLRRLAVAIVLQVSYGTQVLEDDDPYIQIANDAMHATGNGGVPANSIVDLVPFVRYLPDCIVRDWSLRFARQWRWAIKRLHDVPFAAAQAEYHRYDHHRNTSLAHHLLREYKDKESHGQEQQWSLDDIKGAAGAVFIAGADTTWATCVIFILNMVLHPEIQDKAQQELDTVIGFDRLPDFSDRPALVYIEHIVQEIYRWSPLAPLGIPHKSLHDDIYKGMLIPKGTV…
CYP621A1	Fusarium proliferatum	ET1	XM_031227401.1	42047377	NW_022194791.1	BioProject: PRJNA576857, BioSample: SAMEA3862493, gene model is wrong at the PKG motif and continuing past the heme signature motif.	yes	NW_022194791.1	GTATATCTGAGGCAAATTTTTGTTGCTGCTTGTCTAATTTAACTGATGATTTACAGGGTAAGACGCTCCCTTACGATGCTGTCATCATAGTGATGTTACAAGGTGGGAGGGTATCTGATAAGCACCAG	MIEHYPSQALSGLTLAIATILLLAWAHWRSQHTLPLPPGPPSEFLLGHFRVIPKENAAAVYAKWSREYNSDIIHVRSLGRSTVVLNSADVARDILDKKGANFCDRPQFTLLEVMGWGKTLTFLPFGERWQMHRKLLQTSFSNTNVRQWHSLQITEARRTIRNIIKKPETWETSLRRLAVAIVLQVSYGTQVLEDDDPYIQIANDAMYATGNGGVPANSIVDLVPFVRYLPDCIVRDWSLRFARQWRWAIKKLHDIPFAAAQAEYHRYDHHRNTSLAHNLLREYKDKESRGQEQQWSLDDIKGAAGAVFIAGADTTWATCVIFILNMVLHPEIQDKAQQELDTLIGFDKLPDFSDRPALVYIEHVVQEIYRWSPLAPLGIPHKSLHDDIYKGMHIPKGTV…
CYP621A1	Fusarium_vanettenii	77-13-4	XM_003045920.1	9668246	NW_003315867.1	BioProject: PRJNA51499, BioSample: SAMN02746079, the gene model is wrong at the PKG motif and one other site	yes	NW_003315867.1	GTACGGAACATTTGCAATGGGAGCTTAAGCAACTCGGCTGACCTTGTCTGCAGGGTAGGAGTCCCGGCACTGCATCGTTTACGGGGGACGTGGGAGAGTCTGATAAGCTCCAG	MEFTTAKALIELAIVLAVMWFALVHRRTQPTLPLPPGPPAEFLLGHTRLIPKENTAATYARWSREYDSDIIHVKSLGRSIVVLNSVEAARDVLEKKGANFCDRPRFTLLEVMGWGKTLTFLPYGRRWQMHRRLLQTSFSNTNVRQWHKLQITEARRTVRNMMGKPSSWETSLRRLAVAIVLQVSYGTEVPKDDDPYIQIANNAMYATGNGGAPANSIVDLIPLARHLPDWIVRDWSLRFARQWRWAIQKLHDVPFAAAQSEHDGCSDNKSLAHELLRQYRRNEENGQEQEWSLDDIKGAAGAVFIAGADTTWATCVIFILNMVLHPEIQEKARSQLDSVIGPDRLPNFSDRASLPYIEHIVQEIYRWSPLAPLGIPHKSLQDDVYQGMFIPKGTVVYAN…
CYP621A1	Fusarium fujikuroi	IMI_58289	XM_023571639.1	35398487	NC_036623.1	BioProject: PRJNA322155, BioSample: SAMEA3724789, the gene model is wrong at the PKG motif	yes	NC_036623.1	GTATATCTGAGGCAAATTCTTGTTGCTGCTTGTCTAATTTAACTGATGATTTACAGGGTAAGACGCTCCCTTACGATGCTGTCATCATAGTGATGTTACAAGGTGGGGAGAGTATCTGATAAGTACCAG	MIEHYPSQALSGLTLAIATILLLAWAHWRSQHTLPLPPGPPSEFLLGHFRVIPKDNAAAVYAKWSREYNSDIIHVRSLGRSTVVLNSADVARDILDKKGANFCDRPQFTLLEVMGWGKTLTFLPFGERWQMHRKLLQTSFSNTNVRQWHSLQITEARRTIRNILKKPETWETSLRRLAVAIVLQVSYGTQVLEDDDPYIQIANDAMYATGNGGVPANSIVDLVPFVRYLPDCIVRDWSLRFARQWRWAIRKLHDIPFAAAQAEYHRYDHHRNTSLAHNLLREYKDKESRGQEQQWSLDDIKGAAGAVFIAGADTTWATCVIFILNMVLHPEIQDKAQQELDTVIGFDKLPDFSDRPALVYIEHVVQEIYRWSPLAPLGIPHKSLHDDIYKGMHIPKGTV…
CYP621A1	Fusarium acuminatum	CS5907			CBMG010002625.1	Two SRA reads match the genomic sequence as DVYQGMFIPKGTVVYANAHAI, SRX5010961 Sequence ID: SRA:SRR8191394.7626861.1 and SRX5010961 Sequence ID: SRA:SRR8191394.7623381.1 demonstrating the one exon nucleotide is used in a transcript	yes	CBMG010002625.1	GTATTCAATGCAGATTGCTTTTAACAAAAAAGAAACCAACTAATGATTTGCAGGGTGAGGCTGCTCCTTTCTCATGCTTCCATCATCATGATAAAACAGTGTGGAAATTGGCTGATAACTGCCAG	MDCHVYEALSGLAFILAVWLLTWAHRGSRHALPLPPGPPSEFLLGHARVIPKENASAVYAKWSREYDSDIIHFRSLGRSTVVLNSAEAARDILDKKGANFSDRPRFTLLEIMGWGKTVTFLPFGKRWQMHRKRLQTSFSNTNVRQWHGLQTAEARKTVENMIKKPDTWETSLRRFAVAVVLQVSYGTEVLEDDDPCIQIVNDAMYATGNGGVPANSIVDLVPLVRYLPDWIVRDWSLRFARNWRWAIQKLHDVPFTAAQAEHLCNGHHSENKSLAHQLLREYEDKEAHGQQKGWSLDDIKGAAGAVLIAGADTTWATCSIFILNMVLHPMIQKKAQKELDGVVGLDRLPELSDRPFLPHIEHIVQEIYRWSPLAPLGIPHKSLQDDVYQGMFIPKGTVV…
CYP621A1	Fusarium_equiseti	NRRL 66338			jgi|Fusequ1|771117|gm4.6613_g	see Mycocosm for Fusarium equesiti, gene model gm4.6613_g			GTATTTGTGGCAAATTTCACCTTCTTTTCATAAGATATAGCCGGCTAATATCCAGTAGGGTGAGATCATTTTTCTTTGATACTATCATGATCGTCGTCCATGTTTATGAAGTGGGGAAAGTACTGACAAAGTTCAG	MIEQFSLTYMPGLAFSVVVLLLFWAYHLQPILPLPPGPPSEFLLGHTRVIPQENAAKVYSRWSQEYNSDIIHVRSLGRSTMVLHSAKVAKDILEKKGANFCDRPRFTLLEVMGWGKTLTFLPFGKCWQMHRKFLQTSFSNTNVRQWHELQRNEAHHTVKNIIDTPDTWEKSLRRFAVAIVLQVSYGTKVTSDDDPYIRIANDAMYATGNGGVPANSVVDLVPFVRYLPDWLIRDWSLRFARQWQWAITKLHDVPFAAAQAEHLTYLLSRNGHSSTNTSLAHQLLQLYDCNESQGQKQEWALDDIKGAAGAVFIAGTDTTWATCVIFILNMVLHPEIQKKAQAELDAVIGSGKLPRFSDRPRLPYIEHIVQETYRWSPLAPLGIPHKSLHDDVYQGMFIP…
CYP621A1	Fusarium_circinatum_strain	NRRL_25331	KAF5672361.1		JAAQPE010000278.1	95% to CYP621A3 Gibberella moniliformis, gene model ends at PKG motif, ther is one gap near the N-term	yes	JAAQPE010000278.1	GTATATCCAAGGCAAAAGTCCCCGTTGCTGCTCGTGCAAGTTAAGTGATGATTTACAGGGTAAGATACTCTCTTACGATGCTGTCATCATGGTGATGTTACAAGGTGGGGAGGGTATCTGATAAGTGCCAG	MIEHYPSQALSGLTLAIATILLLAWAHWRSRPTLPLPPGPPSEFLLGHSRVIPKENAAAVYAKWSKDYDSDIIHVRSLGRSTVVLNSADVARDILDKKGANFCDRPRFTLLEVMGWGKTLTFLPFGQRWQMHRKLLQTSFSNTNVRQWHTLQITEARRTVQNMLKKPETWETSLRRLAVAIVLQVSYGTQVLEDDDPYIQIANDAMYATGNGGVPANSIVDLVPFVRYLPDCIVRDWSLRFARQWRWAIKKLHDVPFAAAQAEYHRYDRHRNKSLAHHLLREYKENESRGQEQQWSLDDIKGAAGAVFIAGADTTWATCVIFILNMVLHPEIQEKAQQELDAVIGSNRLPDFSDRPALVYIEHIVQEIYRWSPLAPLGIPHKSLHDDIYKGMLIPKGTV…
CYP621A1	Fusarium_solani (telomorph Haematonectria haematococca)				jgi|Fussol1|435264|fgenesh1_pm.4_#_272	see Mycocosm for Fusarium solani gene model fgenesh1_pm.4_#_272			GTACGGAACATTTGCAATGGGAGCTTAAGCAACTCGGCTGACCTTGTCTGCAGGGTAGGAGTCCCGGCACTGCATCGTTTACGGGGGACGTGGGAGAGTCTGATAAGCTCCAG	MEFTTAKALIELAIVLAVMWFALVHRRTQPTLPLPPGPPAEFLLGHTRLIPKENTAATYARWSREYDSDIIHVKSLGRSIVVLNSVEAARDVLEKKGANFCDRPRFTLLEVMGWGKTLTFLPYGRRWQMHRRLLQTSFSNTNVRQWHKLQITEARRTVRNMMGKPSSWETSLRRLAVAIVLQVSYGTEVPKDDDPYIQIANNAMYATGNGGAPANSIVDLIPLARHLPDWIVRDWSLRFARQWRWAIQKLHDVPFAAAQSEHDGCSDNKSLAHELLRQYRRNEENGQEQEWSLDDIKGAAGAVFIAGADTTWATCVIFILNMVLHPEIQEKARSQLDSVIGPDRLPNFSDRASLPYIEHIVQEIYRWSPLAPLGIPHKSLQDDVYQGMFIPKGTVVYAN…
			XM_065621785.1	70305671	NW_027072154.1	BioProject: PRJNA1120895, BioSample: SAMN26926572, gene model is wrong at the PKG motif and four other sites	yes	NW_027072154.1
CYP621B1	Aspergillus clavatus	NRRL 1	XM_001274332.1	4706181	NW_001517104.1	intronless gene, BioProject: PRJNA18467, BioSample: SAMN02953636			none	MESLILLVLIILPASVLIYKRLTPRNLPPSPPGDFFLGHLRRIPSSHAEYQYAKWSRTYNSDILSLRMLTRCVIVVNSVDAAHALLKKPTAADRPRFALYEIMGWGITLTFLRSSSPRFKLHRRLLQRSFSPSMCKDYRPIQMQEIRAAVAQIRSHPETWEVSLRRFAIAVVMRIGFGMDSAQAGGFVDLATAVEEATGRGGVPGFSVVDAVPALRWIPVCVAKRVGMLWGLVHAQQMRGAVEEFHNGPWGMMEEKLRAGTGETGSSFLGMHLREGKVGVEDLKGAAGTIAIAGGNTTFATIVVCILNLMLQPGVQARARAELDGVLGVDARGLPLRLPTFEDRERLPFLERVIQETTRWAPLSPLGIPHAMSAEESVGGLTIPRGAVVYANAWAMTHD…

## Sheet: Table S2
Table S2: Information on CYP621 flanking genes in different Fusarium species.
gene	species	Gene ID or Mycocosm genome	location						P450 CYP621 locaction
CYP621A1	Fusarium graminearum	Fusarium vanettenii 77-13-4 v2.0 at Mycocosm	sca_18_chr2_1_0:1593344-1627243		hypothetical	Ubiquiting conjugating enzyme IPR000608	hypothetical	ribokinase, IPR002139	CYP621A1			permease, IPR001248	bifunctional deaminase reductase IPR002734	Haem peroxidase IPR002016	MFS transporter IPR007114
CYP621A2	Nectria_haematococca	Fusarium solani 7.154 v1.0 at Mycocosm	scaffold_4:771153-805052		hypothetical	Ubiquiting conjugating enzyme IPR000608	hypothetical	ribokinase	CYP621A2	hypothetical	hypothetical	permease, IPR001248	bifunctional deaminase reductase IPR002734	hypothetical	fungal specific transcription factor IPR007219	Zn(20 C6 fungal transcrition factor
CYP621A3	Fusarium oxysporum	Gene ID 28950206	NC_030987.1 3852002-3868196, complement)		hypothetical	hypothetical	hypothetical	ribokinase	CYP621A3	hypothetical	riboflavin biosynthesis protein		hypothetical	hypothetical
CYP621A3	Gibberella_moniliformis	Gene ID 30072684	NC_031676.1 (852042-868079,)			hypothetical	hypothetical	ribokinase	CYP621A3	hypothetical	riboflavin biosynthesis protein		hypothetical	hypothetical
CYP621A1	Fusarium poae DAOMC 252244	Gene ID 68343588	NC_058401.1 3591062-3610482		hypothetical	hypothetical	hypothetical	hypothetical	CYP621A1	hypothetical	hypothetical	hypothetical	hypothetical
CYP621A1	Fusarium poae	Fusarium poae NRRL 26941 v1.0 at Mycocosm	scaffold_4:4853994-4827995	Ubiquiting conjugating enzyme IPR000608	hypothetical	hypothetical	hypothetical	ribokinase	CYP621A1			permease, IPR001248	bifunctional deaminase reductase IPR002734	Oxoglutarate iron dependent dioxygenase
CYP621A1	Fusarium poae	JBJHSE010000003.1	3034570-3052422	hypothetical	hypothetical	hypothetical	hypothetical	ribokinase	CYP621A1	hypothetical	hypothetical		2,5-diamino-6-(ribosylamino)-4(3H)-pyrimidinone 5'-phosphate reductase, IPR002734
CYP621A1	Fusarium poae 2516	Fusarium poae 2516 at Mycocosm	FPOA_3:3693140-3730639		hypothetical	Ubiquiting conjugating enzyme IPR000608	hypothetical	ribokinase	CYP621A1	P450 partial C-term seq jgi|Fuspo1|7850|transcript:OBS21425, 90% to CYP621A1 Fusarium graminearum		permease, IPR001248	bifunctional deaminase reductase IPR002734	Oxoglutarate iron dependent dioxygenase
CYP621A1	Fusarium redolens	Gene ID 70231143	NW_025763672.1 752838-770570		hypothetical	Ubiquiting conjugating enzyme IPR000608	hypothetical	ribokinase	CYP621A1		dihydrofolate reducase like domain, involved_in riboflavin biosynthetic process		peroxisome targeting signal type 2 receptor
CYP621A1	Fusarium venenatum	Gene ID 37260819	NW_027072132.1 -32666413285196		Ubiquiting conjugating enzyme IPR000608	hypothetical	ribokinase	hypothetical	CYP621A1	permease, IPR001248	dihydrofolate reducase like domain, involved_in riboflavin biosynthetic process	hypothetical	peroxisome targeting signal type 2 receptor
CYP621A1	Fusarium_odoratissimum NRRL_54006	Gene ID 42033251	NW_022158698.1 281826-331769	hypothetical	hypothetical	hypothetical	hypothetical	ribokinase	CYP621A1	hypothetical	hypothetical	hypothetical	hypothetical	hypothetical
CYP621A1	Fusarium flagelliforme	Gene ID 70162482	NW_025763505.1 4702512-4722542		hypothetical	Ubiquiting conjugating enzyme IPR000608	hypothetical	ribokinase	CYP621A1	permease, IPR001248	dihydrofolate reducase like domain, involved_in riboflavin biosynthetic process	hypothetical	peroxisome targeting signal type 2 receptor
CYP621A1	Fusarium tjaetaba	Gene ID 59306379	NW_023501346.1 -70619-91724		DUF1014 domain	Ubiquiting conjugating enzyme IPR000608	hypothetical	ribokinase	CYP621A1	permease, IPR001248	riboflavin biosynthesis protein	CUE domain, 2OG-Fe(II) oxygenase superfamily	peroxisome targeting signal type 2 receptor
CYP621A1	Fusarium pseudograminearum	Gene ID 20365125	NC_031953.1 1180450-1198438		hypothetical	hypothetical	hypothetical	hypothetical	CYP621A1	hypothetical	hypothetical	hypothetical	hypothetical
CYP621A1	Fusarium mangiferae	Gene ID 65081657	NW_024573930.1 844612-866095		hypothetical	hypothetical	hypothetical	hypothetical	CYP621A1	hypothetical	hypothetical	hypothetical	peroxisome biogenesis factor 7 enables peroxisome matrix targeting signal-2 binding
CYP621A1	Fusarium proliferatum	Gene ID 42047377	NW_022194791.1 3978902-4000099		hypothetical	hypothetical	hypothetical	hypothetical	CYP621A1	hypothetical	hypothetical	hypothetical	peroxisome biogenesis factor 7 enables peroxisome matrix targeting signal-2 binding
CYP621A1	Fusarium_vanettenii	Fusarium vanettenii 77-13-4 v2.0 at Mycocosm	sca_18_chr2_1_0:1593344-1627243		hypothetical	Ubiquiting conjugating enzyme IPR000608	hypothetical	ribokinase, IPR002139	CYP621A1			permease, IPR001248	bifunctional deaminase reductase IPR002734	Haem peroxidase IPR002016	MFS transporter IPR007114
CYP621A1	Fusarium fujikuroi	Gene ID 35398487	NC_036623.1 882123-903347		hypothetical	Ubiquiting conjugating enzyme IPR000608	hypothetical	ribokinase	CYP621A1	permease, IPR001248	riboflavin biosynthesis protein	CUE domain, 2OG-Fe(II) oxygenase superfamily	peroxisome biogenesis factor 7 enables peroxisome matrix targeting signal-2 binding
CYP621A1	Fusarium acuminatum	CBMG010002625.1	252-15503		DUF1014 domain protein	Ubiquiting conjugating enzyme IPR000608	hypothetical	ribokinase	CYP621A1	Purine-cytosine permease FCY22	riboflavin biosynthesis protein Rib7
CYP621A1	Fusarium_equesiti	Fusarium equiseti NRRL 66338 v1.0 at Mycocosm	scaffold_3:4735461-4805750		hypothetical	hypothetical	hypothetical	ribokinase	CYP621A1	Purine-cytosine permease FCY22	bifunctional deaminase reductase IPR002734	Oxoglutarate iron dependent dioxygenase	peroxisome biogenesis factor 7 enables peroxisome matrix targeting signal-2 binding
CYP621A1	Fusarium_circinatum_strain	JAAQPE010000278.1	58952-80287		DUF1014 domain-containing protein	ubiquitin-conjugating enzyme	hypothetical protein	ribokinase	CYP621A1	Purine-cytosine permease FCY22	riboflavin biosynthesis domain	CUE domain, 2OG-Fe(II) oxygenase superfamily	peroxisome targeting signal type 2 receptor
CYP621A1	Fusarium_solani (telomorph Haematonectria haematococca)	Fusarium solani 7.154 v1.0 at Mycocosm	scaffold_4:771153-805052		hypothetical	Ubiquiting conjugating enzyme IPR000608	hypothetical	ribokinase	CYP621A2	hypothetical	hypothetical	permease, IPR001248	bifunctional deaminase reductase IPR002734	hypothetical	fungal specific transcription factor IPR007219
CYP621B1	Aspergillus clavatus NRRL 1	Gene ID 4706181	NW_001517104.1 1350239-		hypothetical	salicylate hydroxylase	bZIP transcrition factor	hypothetical	CYP621B1	NRPS	hypothetical	tRNA-ala	SDH2 succinate dehydrogenase
